# Supplementary material for: Beyond the Immediate Impact: Burnout, Psychological Distress, and Workforce Retention Among Healthcare Workers One Year After the Türkiye Earthquakes
Source: Healthcare (Basel). 2026 Jun 6;14(12):1599. doi: 10.3390/healthcare14121599 (PMC13299621; doi:10.3390/healthcare14121599)
Supplement: Supplementary file 1 [file healthcare-14-01599-s001.zip]

Archive with 1 entries (1 files):
- healthcare-4273500-supplementary.pdf
